# Supplementary material for: Hotspots of single-strand DNA “breakome” are enriched at transcriptional start sites of genes
Source: Front Mol Biosci. 2022 Aug 15;9:895795. doi: 10.3389/fmolb.2022.895795 (PMC9420937; doi:10.3389/fmolb.2022.895795)
Supplement: Supplementary file 1 [file DataSheet1.xlsx]

## Sheet: s1
Supplementary Table S1. Real and simulated numbers of hotspots.
1.1 Summary
Cell type	The number of samples sharing the hotspots	Union of the numbers of positions of SSBs in different replicas	Number of unique positions	Number of hotspots	Ratio of hotspots	Average of simulated ratio of hotspots	Fold change	P-value
K562	>= 2	11687672	11532044	150052	0.0130117	0.00353789	3.56193	< 2.2e-16
	>= 3			4620	0.000400623	8.34681e-06	47.9971	< 2.2e-16
	>= 4			617	5.35031e-05	0	-	< 2.2e-16
	>= 5			240	2.08116e-05	0	-	< 2.2e-16
	>= 6			99	8.58477e-06	0	-	< 2.2e-16
PBMC	>= 2	17903772	17536319	337664	0.0192551	0.005584	3.44827	< 2.2e-16
	>= 3	17903772	17536319	17754	0.00101241	2.16962e-05	46.6631	< 2.2e-16
	>= 4	17903772	17536319	4103	0.000233972	0	-	< 2.2e-16
	>= 5	17903772	17536319	2177	0.000124142	0	-	< 2.2e-16
	>= 6	17903772	17536319	1352	7.70971e-05	0	-	< 2.2e-16
1.2 The details of simulated ratios of hotspots.
Cell	Type	Ratio of hotspots (shared by at least 2 samples)	Ratio of hotspots (shared by at least 3 samples)	Ratio of hotspots (shared by at least 4 samples)	Ratio of hotspots (shared by at least 5 samples)	Ratio of hotspots (shared by at least 6 samples)
PBMC	real	0.0192551	0.00101241	0.000233972	0.000124142	7.70971e-05
K562	real	0.0130117	0.000400623	5.35031e-05	2.08116e-05	8.58477e-06
K562	simulated	0.00353198	7.89941e-06	8.58631e-08	0	0
K562	simulated	0.00353956	8.50052e-06	0	0	0
K562	simulated	0.00355215	8.92995e-06	0	0	0
K562	simulated	0.00353741	8.84396e-06	0	0	0
K562	simulated	0.0035848	8.67264e-06	0	0	0
K562	simulated	0.00356602	8.07141e-06	0	0	0
K562	simulated	0.00353103	6.61144e-06	0	0	0
K562	simulated	0.00353647	9.96019e-06	0	0	0
K562	simulated	0.00352966	1.02177e-05	0	0	0
K562	simulated	0.0035194	8.32862e-06	0	0	0
K562	simulated	0.0035231	7.9852e-06	0	0	0
K562	simulated	0.00355981	6.61163e-06	0	0	0
K562	simulated	0.00353147	9.27322e-06	8.58632e-08	0	0
K562	simulated	0.00355094	8.58648e-06	8.58648e-08	0	0
K562	simulated	0.0035474	8.07126e-06	0	0	0
K562	simulated	0.00352724	8.92973e-06	8.58628e-08	0	0
K562	simulated	0.00354465	8.1571e-06	0	0	0
K562	simulated	0.00353491	7.98529e-06	0	0	0
K562	simulated	0.00353758	7.89945e-06	0	0	0
K562	simulated	0.00352879	8.3287e-06	0	0	0
K562	simulated	0.00356972	7.47037e-06	0	0	0
K562	simulated	0.00352405	7.98521e-06	0	0	0
K562	simulated	0.00355343	7.72784e-06	0	0	0
K562	simulated	0.00356774	8.41489e-06	0	0	0
K562	simulated	0.00357636	9.01604e-06	0	0	0
K562	simulated	0.00355378	8.24304e-06	0	0	0
K562	simulated	0.00350259	7.21229e-06	0	0	0
K562	simulated	0.0035238	8.50038e-06	0	0	0
K562	simulated	0.00354232	6.95498e-06	8.58639e-08	0	0
K562	simulated	0.00352362	8.15693e-06	0	0	0
K562	simulated	0.00354508	8.1571e-06	0	0	0
K562	simulated	0.00351768	9.10137e-06	0	0	0
K562	simulated	0.00356222	7.04098e-06	0	0	0
K562	simulated	0.00351854	8.50034e-06	0	0	0
K562	simulated	0.00354164	1.03037e-05	0	0	0
K562	simulated	0.00353835	7.72773e-06	0	0	0
K562	simulated	0.00353156	1.03895e-05	0	0	0
K562	simulated	0.00351785	7.89929e-06	0	0	0
K562	simulated	0.00350019	9.01535e-06	8.58605e-08	0	0
K562	simulated	0.00348786	8.07078e-06	0	0	0
K562	simulated	0.00351104	7.9851e-06	0	0	0
K562	simulated	0.00353069	9.61667e-06	0	0	0
K562	simulated	0.00353939	8.67224e-06	0	0	0
K562	simulated	0.00355007	7.72782e-06	0	0	0
K562	simulated	0.00354568	9.01576e-06	0	0	0
K562	simulated	0.0035425	9.1016e-06	0	0	0
K562	simulated	0.00356412	8.32899e-06	0	0	0
K562	simulated	0.00355628	8.58652e-06	0	0	0
K562	simulated	0.00352897	8.84388e-06	0	0	0
K562	simulated	0.00355508	9.01584e-06	0	0	0
K562	simulated	0.00354585	8.41471e-06	0	0	0
K562	simulated	0.00351802	6.61136e-06	0	0	0
K562	simulated	0.00354964	8.15714e-06	0	0	0
K562	simulated	0.00352724	8.41455e-06	8.58628e-08	0	0
K562	simulated	0.00352241	7.47002e-06	1.71725e-07	0	0
K562	simulated	0.00351889	9.35897e-06	8.58621e-08	0	0
K562	simulated	0.00351655	7.29825e-06	0	0	0
K562	simulated	0.00356085	8.2431e-06	0	0	0
K562	simulated	0.00352793	8.24283e-06	8.58628e-08	0	0
K562	simulated	0.00352268	8.58624e-06	8.58624e-08	0	0
K562	simulated	0.00354025	8.58639e-06	0	0	0
K562	simulated	0.00354413	9.10161e-06	0	0	0
K562	simulated	0.00353258	8.24287e-06	0	0	0
K562	simulated	0.00356774	8.58662e-06	0	0	0
K562	simulated	0.00353276	8.07114e-06	0	0	0
K562	simulated	0.00352388	9.35902e-06	0	0	0
K562	simulated	0.00355585	7.29853e-06	8.58651e-08	0	0
K562	simulated	0.00354749	9.01578e-06	0	0	0
K562	simulated	0.00352491	7.38417e-06	0	0	0
K562	simulated	0.00355507	8.41478e-06	8.58651e-08	0	0
K562	simulated	0.00353396	9.01565e-06	0	0	0
K562	simulated	0.00352431	9.01557e-06	0	0	0
K562	simulated	0.00353629	7.81358e-06	8.58635e-08	0	0
K562	simulated	0.00354318	8.15709e-06	0	0	0
K562	simulated	0.00353146	8.24286e-06	0	0	0
K562	simulated	0.0035692	7.8997e-06	0	0	0
K562	simulated	0.00353956	8.07119e-06	0	0	0
K562	simulated	0.00351526	8.32859e-06	0	0	0
K562	simulated	0.00350372	8.67194e-06	0	0	0
K562	simulated	0.00353129	8.07113e-06	0	0	0
K562	simulated	0.00352293	8.50038e-06	0	0	0
K562	simulated	0.00355817	6.95509e-06	8.58653e-08	0	0
K562	simulated	0.00354137	7.89948e-06	0	0	0
K562	simulated	0.00353896	8.58638e-06	8.58638e-08	0	0
K562	simulated	0.00354035	1.04754e-05	8.58641e-08	0	0
K562	simulated	0.00351414	8.32858e-06	0	0	0
K562	simulated	0.00357687	8.24323e-06	0	0	0
K562	simulated	0.00355869	8.41481e-06	0	0	0
K562	simulated	0.00353844	7.98532e-06	8.58637e-08	0	0
K562	simulated	0.00350311	7.89918e-06	0	0	0
K562	simulated	0.00356412	8.41486e-06	0	0	0
K562	simulated	0.00353319	7.89942e-06	0	0	0
K562	simulated	0.00351397	7.38409e-06	0	0	0
K562	simulated	0.00350613	8.92954e-06	0	0	0
K562	simulated	0.00354663	9.01577e-06	0	0	0
K562	simulated	0.00356231	8.84418e-06	0	0	0
K562	simulated	0.00352595	7.8135e-06	0	0	0
K562	simulated	0.00356145	7.89964e-06	0	0	0
K562	simulated	0.00355404	8.58651e-06	8.58651e-08	0	0
K562	simulated	0.00352905	7.81352e-06	0	0	0
PBMC	simulated	0.00562177	2.2861e-05	0	0	0
PBMC	simulated	0.00562573	2.24679e-05	5.61696e-08	0	0
PBMC	simulated	0.00563306	2.02212e-05	0	0	0
PBMC	simulated	0.00563606	2.13447e-05	5.61701e-08	0	0
PBMC	simulated	0.00558777	2.25232e-05	0	0	0
PBMC	simulated	0.00558917	1.97148e-05	1.12335e-07	0	0
PBMC	simulated	0.00562002	2.27486e-05	5.61693e-08	0	0
PBMC	simulated	0.0055849	2.39835e-05	0	0	0
PBMC	simulated	0.00557348	2.26914e-05	5.61667e-08	0	0
PBMC	simulated	0.00562526	2.02772e-05	5.61695e-08	0	0
PBMC	simulated	0.00563018	2.02773e-05	0	0	0
PBMC	simulated	0.00563504	2.11761e-05	1.6851e-07	0	0
PBMC	simulated	0.00558359	2.31409e-05	5.61673e-08	0	0
PBMC	simulated	0.00563324	2.2131e-05	1.1234e-07	0	0
PBMC	simulated	0.00562019	2.19622e-05	0	0	0
PBMC	simulated	0.00560006	1.92095e-05	5.6168e-08	0	0
PBMC	simulated	0.00563527	2.24119e-05	1.1234e-07	0	0
PBMC	simulated	0.00559876	1.89286e-05	5.61679e-08	0	0
PBMC	simulated	0.0056034	1.96027e-05	0	0	0
PBMC	simulated	0.0056321	2.12322e-05	5.61699e-08	0	0
PBMC	simulated	0.00557827	2.16243e-05	0	0	0
PBMC	simulated	0.00560251	2.16248e-05	0	0	0
PBMC	simulated	0.00557263	2.28037e-05	1.12333e-07	0	0
PBMC	simulated	0.00561623	2.11757e-05	5.6169e-08	0	0
PBMC	simulated	0.00558833	2.13436e-05	1.12335e-07	0	0
PBMC	simulated	0.00562414	2.11759e-05	0	0	0
PBMC	simulated	0.00563199	2.12322e-05	1.6851e-07	0	0
PBMC	simulated	0.00563487	2.20749e-05	1.1234e-07	0	0
PBMC	simulated	0.00557708	2.05009e-05	0	0	0
PBMC	simulated	0.00557663	2.12872e-05	0	0	0
PBMC	simulated	0.005619	2.2243e-05	0	0	0
PBMC	simulated	0.00560606	2.14002e-05	0	0	0
PBMC	simulated	0.00558115	2.04448e-05	1.68501e-07	0	0
PBMC	simulated	0.00559533	2.15685e-05	1.12336e-07	0	0
PBMC	simulated	0.00561742	2.17936e-05	0	0	0
PBMC	simulated	0.00559206	2.18492e-05	0	0	0
PBMC	simulated	0.00558601	2.19614e-05	5.61674e-08	0	0
PBMC	simulated	0.00560137	2.14001e-05	5.61682e-08	0	0
PBMC	simulated	0.00560539	2.16249e-05	1.12337e-07	0	0
PBMC	simulated	0.0055993	2.404e-05	0	0	0
PBMC	simulated	0.00561166	2.15126e-05	0	0	0
PBMC	simulated	0.00559934	2.20741e-05	0	0	0
PBMC	simulated	0.00559301	2.06135e-05	0	0	0
PBMC	simulated	0.00559347	2.17931e-05	5.61678e-08	0	0
PBMC	simulated	0.00561612	2.15689e-05	0	0	0
PBMC	simulated	0.00560408	2.12316e-05	0	0	0
PBMC	simulated	0.0056412	2.19065e-05	1.12341e-07	0	0
PBMC	simulated	0.00566098	2.31989e-05	0	0	0
PBMC	simulated	0.00561968	2.30294e-05	0	0	0
PBMC	simulated	0.00559935	2.25234e-05	1.12336e-07	0	0
PBMC	simulated	0.00561375	2.26361e-05	5.6169e-08	0	0
PBMC	simulated	0.00556443	2.07253e-05	2.24664e-07	0	0
PBMC	simulated	0.00558195	2.28601e-05	0	0	0
PBMC	simulated	0.00562764	2.10075e-05	1.68509e-07	0	0
PBMC	simulated	0.00558049	2.40396e-05	1.12334e-07	0	0
PBMC	simulated	0.005582	2.0501e-05	1.12334e-07	0	0
PBMC	simulated	0.00561646	2.29732e-05	0	0	0
PBMC	simulated	0.00560105	2.30852e-05	5.61683e-08	0	0
PBMC	simulated	0.00562402	2.11197e-05	0	0	0
PBMC	simulated	0.00562357	2.10074e-05	1.12339e-07	0	0
PBMC	simulated	0.00560132	2.15124e-05	1.68505e-07	0	0
PBMC	simulated	0.00559047	2.15122e-05	5.61676e-08	0	0
PBMC	simulated	0.00558545	2.19053e-05	1.68502e-07	0	0
PBMC	simulated	0.00561064	2.19058e-05	2.24675e-07	0	0
PBMC	simulated	0.00560329	2.10631e-05	1.12337e-07	0	0
PBMC	simulated	0.00562979	2.14569e-05	0	0	0
PBMC	simulated	0.0056286	2.14007e-05	5.61697e-08	0	0
PBMC	simulated	0.00560053	2.14562e-05	0	0	0
PBMC	simulated	0.00558511	2.09504e-05	1.68502e-07	0	0
PBMC	simulated	0.00562311	2.02771e-05	5.61694e-08	0	0
PBMC	simulated	0.00557686	2.16804e-05	5.61669e-08	0	0
PBMC	simulated	0.00562392	2.23555e-05	1.12339e-07	0	0
PBMC	simulated	0.00558754	2.1793e-05	5.61675e-08	0	0
PBMC	simulated	0.00558076	2.2186e-05	1.12334e-07	0	0
PBMC	simulated	0.00561059	2.25237e-05	0	0	0
PBMC	simulated	0.00562895	2.24679e-05	5.61698e-08	0	0
PBMC	simulated	0.00561696	2.08949e-05	5.61691e-08	0	0
PBMC	simulated	0.00560193	2.02205e-05	0	0	0
PBMC	simulated	0.00563408	2.1794e-05	0	0	0
PBMC	simulated	0.00557879	2.2186e-05	5.6167e-08	0	0
PBMC	simulated	0.00562149	2.21307e-05	1.12339e-07	0	0
PBMC	simulated	0.00564363	2.17942e-05	5.61706e-08	0	0
PBMC	simulated	0.00560967	2.07824e-05	5.61686e-08	0	0
PBMC	simulated	0.00562437	2.25802e-05	1.12339e-07	0	0
PBMC	simulated	0.00560195	2.26358e-05	0	0	0
PBMC	simulated	0.00560815	2.14564e-05	0	0	0
PBMC	simulated	0.00561233	2.14003e-05	0	0	0
PBMC	simulated	0.00561606	2.17374e-05	5.6169e-08	0	0
PBMC	simulated	0.00559403	2.12876e-05	1.12336e-07	0	0
PBMC	simulated	0.00561251	2.32539e-05	5.61689e-08	0	0
PBMC	simulated	0.00559234	2.25233e-05	5.61678e-08	0	0
PBMC	simulated	0.00561685	2.12319e-05	5.61691e-08	0	0
PBMC	simulated	0.00559754	2.26357e-05	5.61681e-08	0	0
PBMC	simulated	0.0056234	2.10635e-05	1.12339e-07	0	0
PBMC	simulated	0.00557557	2.20174e-05	5.61668e-08	0	0
PBMC	simulated	0.0055994	2.12315e-05	0	0	0
PBMC	simulated	0.00561596	2.28608e-05	0	0	0
PBMC	simulated	0.00561815	2.09511e-05	5.61691e-08	0	0
PBMC	simulated	0.00557443	2.04447e-05	1.12333e-07	0	0
PBMC	simulated	0.00560505	2.25797e-05	5.61685e-08	0	0

## Sheet: s2
Supplementary Table S2. The TSS-SSBs enrichment ratios in different cell types and treatments.
Cell	Type	Template					Non-template
		Number of SSB positions within +/- 200 bp of TSSs	Number of SSB positions within +/- 5000 bp of TSSs	Ratio of SSB positions (200 bp vs 5000 bp)	Expected ratio (200bp vs 5000 bp)	TSS-SSBs enrichment ratio	Number of SSB positions within +/- 200 bp of TSSs	Number of SSB positions within +/- 5000 bp of TSSs	Ratio of SSB positions (200 bp vs 5000 bp)	Expected ratio (200bp vs 5000 bp)	TSS-SSBs enrichment ratio
K562	All	41495	338220	0.122686	0.0684628	1.79201	44056	365258	0.120616	0.0684628	1.76178
K562	Hotspots	1655	7202	0.229797	0.0684628	3.35653	1713	7981	0.214635	0.0684628	3.13506
PBMC	All	27553	411729	0.0669202	0.0677325	0.988007	25846	420701	0.0614356	0.0677325	0.907032
PBMC	Hotspots	771	8685	0.0887737	0.0677325	1.31065	652	8685	0.075072	0.0677325	1.10836
Classical SSiNGLe protocol	All	26365	188303	0.140014	0.0684628	2.04511	28812	203767	0.141397	0.0684628	2.06531
Classical SSiNGLe protocol	Hotspots	914	2779	0.328895	0.0684628	4.804	1000	3344	0.299043	0.0684628	4.36797
SSiNGLe without fragmentation or crosslinking	All	17483	145541	0.120124	0.0684628	1.75459	18050	157966	0.114265	0.0684628	1.66901
SSiNGLe without fragmentation or crosslinking	Hotspots	277	1452	0.190771	0.0684628	2.78649	284	1641	0.173065	0.0684628	2.52787

## Sheet: s3
Supplementary Table S3. The hierachical distribution of all SSBs and hotspots.
Cell-type	Elements	Number of positions in element	Number of total positions	Ratio	Odds ratio	P-value
K562-All	TSSs	85551	11532044	0.00741855	3.3535	< 2.16E-16
K562-All	CAGE peaks	246382	11532044	0.021365	1.8981	< 2.16E-16
K562-All	Promoters	941938	11532044	0.0816801	1.90154	< 2.16E-16
K562-All	Termination.site	66870	11532044	0.00579863	1.27607	< 2.16E-16
K562-All	Exons	513039	11532044	0.0444881	1.55111	< 2.16E-16
K562-All	Introns	4787148	11532044	0.415117	1.17386	< 2.16E-16
K562-All	Intergenic	4891116	11532044	0.424133	0.761844	< 2.16E-16
K562-Hotspots	TSSs	3368	150052	0.0224456	10.1464	< 2.16E-16
K562-Hotspots	CAGE peaks	6077	150052	0.0404993	3.59802	< 2.16E-16
K562-Hotspots	Promoter	16418	150052	0.109415	2.54723	< 2.16E-16
K562-Hotspots	Termination.site	849	150052	0.00565804	1.24513	0.000383543
K562-Hotspots	Exons	6437	150052	0.0428985	1.49569	< 2.16E-16
K562-Hotspots	Introns	60280	150052	0.401727	1.136	< 2.16E-16
K562-Hotspots	Intergenic	56623	150052	0.377356	0.677822	< 2.16E-16
PBMC-All	TSSs	53399	17536319	0.00304505	1.21945	< 2.16E-16
PBMC-All	CAGE peaks	481805	17536319	0.0274747	1.28103	< 2.16E-16
PBMC-All	Promoter	1034839	17536319	0.0590112	1.47297	< 2.16E-16
PBMC-All	Termination.site	90518	17536319	0.00516174	1.14308	< 2.16E-16
PBMC-All	Exons	719845	17536319	0.0410488	1.47172	< 2.16E-16
PBMC-All	Introns	7140596	17536319	0.407189	1.16542	< 2.16E-16
PBMC-All	Intergenic	8015317	17536319	0.45707	0.824749	< 2.16E-16
PBMC-Hotspots	TSSs	1423	337664	0.00421425	1.68767	< 2.16E-16
PBMC-Hotspots	CAGE peaks	10437	337664	0.0309094	1.44118	< 2.16E-16
PBMC-Hotspots	Promoter	21504	337664	0.0636846	1.58962	< 2.16E-16
PBMC-Hotspots	Termination.site	1634	337664	0.00483913	1.07164	0.187659
PBMC-Hotspots	Exons	13017	337664	0.0385502	1.38214	< 2.16E-16
PBMC-Hotspots	Introns	136001	337664	0.40277	1.15277	< 2.16E-16
PBMC-Hotspots	Intergenic	153648	337664	0.455032	0.821073	< 2.16E-16

## Sheet: s4
Supplementary Table S4. Distribution of SSBs around TSSs of the genes ranked by expression in K562.
S4.1 The expected and observed fractions of SSBs located around the TSSs of genes ranked by expression.
Cell	Type	Type2	Location relative to TSSs	Top 5%	Top 10%	Top 25%	Top 50%	Top 75%	Top 100%
K562	All	Simulated	± 200 bp to TSSs	0.0503448	0.10234	0.255997	0.506494	0.758514	1
K562	All		±( 200 - 5000) bp to TSSs	0.0489061	0.0985595	0.249786	0.508759	0.761947	1
K562	All	Real	± 200 bp to TSSs	0.0658703	0.125083	0.288145	0.537422	0.780768	1
K562	Hotspots			0.0936107	0.164042	0.336404	0.586924	0.800594	1
K562	All		±( 200 - 5000) bp to TSSs	0.0559997	0.11281	0.26886	0.526985	0.777068	1
K562	Hotspots			0.0661752	0.13735	0.299526	0.555499	0.79351	1
S4.2 The odds ratios of SSBs located around the TSSs of the genes ranked by expression compared to the expected fractions.
Cell	Type	Type2	Location relative to TSSs	Top 5%	Top 10%	Top 25%	Top 50%	Top 75%	Top 100%
K562	All	Real	± 200 bp to TSSs	1.30838	1.22224	1.12558	1.06106	1.02934	1
K562	Hotspots			1.85939	1.60292	1.31409	1.1588	1.05548	1
K562	All		±( 200 - 5000) bp to TSSs	1.14504	1.14458	1.07636	1.03582	1.01985	1
K562	Hotspots			1.35311	1.39357	1.19913	1.09187	1.04142	1
S4.3 The p-values calculated by one-sided Student t-test
	Comparison	Type	Location relative to TSSs	P-value
	Whether the hotspots were significantly enriched more around highly expressed genes than all SSBs?	All vs Hotspots	± 200 bp to TSSs	0.03317
			±( 200 - 5000) bp to TSSs	0.02491
	Whether the SSBs were significantly enriched around highly expressed genes?	All	± 200 bp to TSSs	0.02567
		Hotspots		0.03017
		All	±( 200 - 5000) bp to TSSs	0.01904
		Hotspots		0.02208
	Whether the odds ratios were related with the distances to TSSs?	All	± 200 bp vs ± (200 - 5000) bp	0.0405
		Hotspots		0.0525

## Sheet: s5
Supplementary Table S5. The TSS-SSBs enrichment ratios in different drug treatments.
5.1.Comparison between TOP2/apoptotic inhibitors and DMSO.						5.2. Comparision between SN-38 and DMSO.
Rep	Time	Drug	TSS-SSBs enrichment ratio of all SSBs	TSS-SSBs enrichment ratio of hotspots		Rep	Time	Drug	TSS-SSBs enrichment ratio of all SSBs	TSS-SSBs enrichment ratio of hotspots
B1	6	DMSO	1.32961	2.43441		B1	6	SN-38	1.34946	3.09834
B1	12	DMSO	0.967532	2.43441		B1	12	SN-38	1.29113	0.635064
B1	24	DMSO	1.41758	5.29485		B1	24	SN-38	2.19897	6.23447
B1	36	DMSO	1.30508	5.76572		B1	36	SN-38	3.36717	6.97921
B1	48	DMSO	2.20763	7.18152		B1	48	SN-38	3.21639	7.60544
B2	6	DMSO	1.68132	6.46304		B2	6	SN-38	1.45663	3.37073
B2	12	DMSO	1.33728	4.07066		B2	12	SN-38	1.33095	8.84076
B2	24	DMSO	1.33529	4.70653		B2	24	SN-38	2.97436	7.18732
B2	36	DMSO	1.92661	6.02197		B2	36	SN-38	3.07152	6.67725
B2	48	DMSO	1.97248	6.43121		B2	48	SN-38	3.15342	6.81636
B1	6	ICRF_187	1.45714	6.21552		B1	6	DMSO	1.28153	1.53752
B1	12	ICRF_187	1.37288	6.13472		B1	12	DMSO	1.21752	1.90519
B1	24	ICRF_187	1.55838	4.86883		B1	24	DMSO	3.33646	6.07526
B1	36	ICRF_187	1.37791	5.56437		B1	36	DMSO	3.82118	8.16706
B1	48	ICRF_187	2.08861	7.30324		B1	48	DMSO	2.78886	7.20839
B2	6	ICRF_187	1.87079	6.24309		B2	6	DMSO	1.40624	1.56498
B2	12	ICRF_187	1.46893	2.57761		B2	12	DMSO	1.13823	7.00311
B2	24	ICRF_187	1.44382	4.32785		B2	24	DMSO	3.33791	7.873
B2	36	ICRF_187	1.53514	5.02846		B2	36	DMSO	3.8099	8.16244
B2	48	ICRF_187	1.56771	4.46786		B2	48	DMSO	3.13318	7.68193
B1	6	Merbarone	1.40556	6.03311
B1	12	Merbarone	1.44324	5.41853		# Note: There is no significant difference between the odds ratios of SN-38 and DMSO at both all SSBs and hotspots (P-values are 0.25 and 0.95 based on paired Student-t test).
B1	24	Merbarone	1.6631	7.17045		#Data from published work of Cao.et.al,2019.
B1	36	Merbarone	1.44253	6.96617
B1	48	Merbarone	2.01333	7.01111
B2	6	Merbarone	1.57303	6.69464
B2	12	Merbarone	1.11111	5.13201
B2	24	Merbarone	1.07879	2.54026
B2	36	Merbarone	1	2.51836
B2	48	Merbarone	1.0875	1.82581
B1	6	Z_DEVD_FMK	1.42703	4.86883
B1	12	Z_DEVD_FMK	0.963636	2.08664
B1	24	Z_DEVD_FMK	1.33146	5.04587
B1	36	Z_DEVD_FMK	1.10596	4.24916
B1	48	Z_DEVD_FMK	2.10638	6.8819
B2	6	Z_DEVD_FMK	1.28313	4.00962
B2	12	Z_DEVD_FMK	1	4.59061
B2	24	Z_DEVD_FMK	1.11465	3.07505
B2	36	Z_DEVD_FMK	1.915	6.81636
B2	48	Z_DEVD_FMK	1.67039	7.60754

## Sheet: s6
Supplementary Table S6. Sequence motif analysis in the vicinity of all breaks and hotspots around TSSs and genome-wide
Type	Postion relative to SSB	Base fraction of SSB positions within +/- 200 bp around TSSs				Base fractions of SSBs genome-wide
		A	T	G	C	A	T	G	C
K562	-5	0.175007	0.186614	0.316232	0.322147	0.24988	0.289411	0.225907	0.234802
	-4	0.174399	0.201541	0.319482	0.304579	0.245997	0.30382	0.235377	0.214807
	-3	0.156854	0.188788	0.329231	0.325128	0.222484	0.291064	0.265348	0.221104
	-2	0.11399	0.0976377	0.309488	0.478884	0.187428	0.171883	0.297434	0.343255
	-1	0.0399878	0.101273	0.307676	0.551063	0.0671046	0.183225	0.306607	0.443063
	0	0.0626527	0.113476	0.411778	0.412093	0.0949582	0.188373	0.300726	0.415942
	1	0.253393	0.187128	0.311311	0.248168	0.346021	0.306686	0.148902	0.198391
	2	0.240967	0.18555	0.335087	0.238396	0.292738	0.32731	0.190419	0.189534
	3	0.203224	0.22735	0.311019	0.258407	0.266387	0.341928	0.196187	0.195499
	4	0.175989	0.20818	0.326636	0.289196	0.244038	0.334589	0.215104	0.206269
	5	0.173195	0.197999	0.32092	0.307887	0.239393	0.325573	0.215042	0.219993
PBMC	-5	0.169404	0.205154	0.298826	0.326617	0.250349	0.29618	0.21742	0.236051
	-4	0.185902	0.189105	0.311598	0.313395	0.259111	0.285519	0.230938	0.224433
	-3	0.208562	0.178131	0.312122	0.301185	0.267148	0.280572	0.243907	0.208373
	-2	0.173468	0.14489	0.370475	0.311167	0.227857	0.232378	0.314343	0.225422
	-1	0.122774	0.114234	0.34804	0.414952	0.179901	0.171534	0.313783	0.334782
	0	0.0610873	0.142924	0.268919	0.52707	0.0797593	0.192056	0.220443	0.507742
	1	0.268338	0.255173	0.197607	0.278882	0.341198	0.336273	0.120685	0.201844
	2	0.217064	0.236615	0.237158	0.309163	0.260754	0.352166	0.170729	0.216352
	3	0.192195	0.271297	0.224386	0.312122	0.240144	0.372472	0.167628	0.219756
	4	0.178898	0.273039	0.250286	0.297777	0.225785	0.373197	0.184719	0.216299
	5	0.176501	0.243993	0.257233	0.322272	0.229244	0.35659	0.187522	0.226643
K562 Hotspots	-5	0.188539	0.195071	0.303147	0.313242	0.236611	0.292905	0.23166	0.238824
	-4	0.187648	0.216746	0.315618	0.279988	0.229987	0.317423	0.245961	0.206628
	-3	0.165677	0.185273	0.319477	0.329572	0.197378	0.300016	0.294658	0.207948
	-2	0.0769002	0.0593824	0.278207	0.585511	0.135448	0.102792	0.349737	0.412023
	-1	0.0112827	0.0504751	0.228919	0.709323	0.0192937	0.0939426	0.289565	0.597198
	0	0.0421615	0.0644299	0.473575	0.419834	0.0577149	0.115163	0.299478	0.527644
	1	0.314133	0.163895	0.364311	0.15766	0.463385	0.307346	0.0972169	0.132053
	2	0.293646	0.176366	0.375297	0.154691	0.349595	0.360419	0.153534	0.136452
	3	0.219121	0.297209	0.295428	0.188242	0.309201	0.364591	0.173515	0.152694
	4	0.175772	0.212886	0.349466	0.261876	0.265714	0.342391	0.217828	0.174068
	5	0.192102	0.198337	0.340558	0.269002	0.258371	0.324252	0.216963	0.200415
PBMC Hotspots	-5	0.147576	0.238932	0.277583	0.33591	0.232725	0.30791	0.208938	0.250426
	-4	0.198876	0.163739	0.311314	0.326072	0.255014	0.280311	0.238228	0.226447
	-3	0.265636	0.172874	0.305692	0.255798	0.275579	0.29514	0.251523	0.177757
	-2	0.179199	0.11033	0.463106	0.247365	0.198578	0.184653	0.424314	0.192454
	-1	0.0836261	0.0688686	0.403373	0.444132	0.112245	0.0780738	0.380524	0.429157
	0	0.035137	0.0983837	0.190443	0.676037	0.0336865	0.0972566	0.14412	0.724937
	1	0.336613	0.240337	0.177091	0.245959	0.466848	0.323465	0.0677859	0.141902
	2	0.247365	0.219255	0.185524	0.347857	0.279732	0.399884	0.117664	0.202719
	3	0.194659	0.362614	0.153197	0.289529	0.25463	0.428991	0.122051	0.194328
	4	0.175685	0.375966	0.206606	0.241743	0.228845	0.42755	0.157935	0.185669
	5	0.176388	0.303584	0.206606	0.313422	0.233952	0.390052	0.158976	0.217021
